# Supplementary material for: Improving Teenagers’ Divergent Thinking With Improvisational Theater
Source: Front Psychol. 2018 Sep 25;9:1759. doi: 10.3389/fpsyg.2018.01759 (PMC6167459; doi:10.3389/fpsyg.2018.01759)
Supplement: Supplementary file 1 [file Data_Sheet_1.xlsx]

## Sheet: data sheet 1
Supplmentary Data Sheet S1: Full data for improv and control groups.
Code	Group	Gender	Age	T1.Proto.classical	T1.Orig.classical	T1.Flu.classical	T1.Flu2.classical	T1.Flex.classical	T1.Elab.classical	T2.Proto.classical	T2.Orig.classical	T2.Flu.classical	T2.FluP.classical	T2.Flex.classical	T2.Elab.classical	T1.Proto.ratio	T1.Orig.ratio	T1.Flex.ratio	T1.Elab.ratio	T2.Proto.ratio	T2.Orig.ratio	T2.Flex.ratio	T2.Elab.ratio
IMPRO04	IMPRO	F	11	1.5	3	4	2.5	2	1.5	0	8.5	6	6	6	0	0.375	0.75	0.5	0.375	0	1.41667	1	0
IMPRO07	IMPRO	F	11	1	9	7	6	5.5	1.5	0.5	13	9.5	9	8.5	2	0.142857	1.28571	0.785714	0.214286	0.0526316	1.36842	0.894737	0.210526
IMPRO10	IMPRO	M	11	0.5	3.5	4.5	4	2.5	1	0.5	10	9.5	9	7	3.5	0.111111	0.777778	0.555556	0.222222	0.0526316	1.05263	0.736842	0.368421
IMPRO12	IMPRO	F	11	3.5	1.5	5.5	2	1.5	2.5	0	28.5	18	18	16.5	1	0.636364	0.272727	0.272727	0.454545	0	1.58333	0.916667	0.0555556
IMPRO14	IMPRO	F	11	0	5.5	3.5	3.5	3.5	0	0	10	6	6	6	0.5	0	1.57143	1	0	0	1.66667	1	0.0833333
IMPRO16	IMPRO	F	11	1	2	2.5	1.5	1	1	1	2.5	3.5	2.5	1	1	0.4	0.8	0.4	0.4	0.285714	0.714286	0.285714	0.285714
IMPRO17	IMPRO	M	11	1.5	1	4	2.5	2.5	0	1.5	1	3	1.5	1	1.5	0.375	0.25	0.625	0	0.5	0.333333	0.333333	0.5
IMPRO21	IMPRO	M	11	2	1	2.5	0.5	0.5	1.5	0.5	3.5	4	3.5	2.5	1	0.8	0.4	0.2	0.6	0.125	0.875	0.625	0.25
IMPRO22	IMPRO	F	11	0	3.5	3	3	1.5	0.5	0	3.5	3.5	3.5	3.5	2.5	0	1.16667	0.5	0.166667	0	1	1	0.714286
IMPRO24	IMPRO	M	11	0.5	4	3.5	3	2.5	2.5	0	5	3	3	2.5	2	0.142857	1.14286	0.714286	0.714286	0	1.66667	0.833333	0.666667
IMPRO25	IMPRO	M	11	2.5	0	2.5	0	0	0	0	9.5	8	8	7.5	1	1	0	0	0	0	1.1875	0.9375	0.125
CONTROL05	CONTROL	F	11	0.5	6.5	5.5	5	4.5	2	0	5.5	5.5	5.5	5.5	1.5	0.0909091	1.18182	0.818182	0.363636	0	1	1	0.272727
CONTROL06	CONTROL	M	11	0	7.5	5.5	5.5	4.5	1	0	7	5.5	5.5	5.5	0.5	0	1.36364	0.818182	0.181818	0	1.27273	1	0.0909091
CONTROL08	CONTROL	M	11	3.5	0.5	3.5	0	0.5	0	2	2.5	5	3	2	0.5	1	0.142857	0.142857	0	0.4	0.5	0.4	0.1
CONTROL16	CONTROL	M	11	0.5	4.5	5.5	5	4	0	0	4	3	3	2	0.5	0.0909091	0.818182	0.727273	0	0	1.33333	0.666667	0.166667
IMPRO03	IMPRO	F	12	3	1	4	1	1	1	0	10	6	6	4.5	0	0.75	0.25	0.25	0.25	0	1.66667	0.75	0
IMPRO05	IMPRO	M	12	0.5	1	1	0.5	0.5	1	0	1	1	1	1	4	0.5	1	0.5	1	0	1	1	4
IMPRO06	IMPRO	F	12	2.5	2.5	4.5	2	1.5	1	0.5	6	5	4.5	3.5	2.5	0.555556	0.555556	0.333333	0.222222	0.1	1.2	0.7	0.5
IMPRO11	IMPRO	M	12	0	11.5	7.5	7.5	7.5	0.5	0	12.5	9.5	9.5	8.5	1.5	0	1.53333	1	0.0666667	0	1.31579	0.894737	0.157895
IMPRO13	IMPRO	F	12	3.5	1	4.5	1	1	0.5	0.5	11	8	7.5	7.5	1	0.777778	0.222222	0.222222	0.111111	0.0625	1.375	0.9375	0.125
IMPRO15	IMPRO	M	12	5	0.5	6	1	1.5	1	3.5	1	5	1.5	1.5	1	0.833333	0.0833333	0.25	0.166667	0.7	0.2	0.3	0.2
IMPRO19	IMPRO	M	12	2	1.5	4	2	2	1	0	4	3.5	3.5	3.5	0.5	0.5	0.375	0.5	0.25	0	1.14286	1	0.142857
CONTROL01	CONTROL	F	12	0	3.5	4.5	4.5	4.5	2	0.5	3.5	4	3.5	3.5	0	0	0.777778	1	0.444444	0.125	0.875	0.875	0
CONTROL02	CONTROL	F	12	0.5	1	1.5	1	1	1	0.5	1	1.5	1	1	0	0.333333	0.666667	0.666667	0.666667	0.333333	0.666667	0.666667	0
CONTROL04	CONTROL	M	12	1.5	2.5	3.5	2	2	2	4.5	1.5	6	1.5	1.5	0.5	0.428571	0.714286	0.571429	0.571429	0.75	0.25	0.25	0.0833333
CONTROL07	CONTROL	M	12	0	7	4.5	4.5	4.5	3.5	1	3.5	4	3	3	1.5	0	1.55556	1	0.777778	0.25	0.875	0.75	0.375
CONTROL09	CONTROL	M	12	1.5	1	3	1.5	1.5	1	2	1.5	3.5	1.5	1.5	1	0.5	0.333333	0.5	0.333333	0.571429	0.428571	0.428571	0.285714
CONTROL10	CONTROL	M	12	1.5	3.5	5.5	4	3.5	2.5	1.5	2.5	3.5	2	2	1	0.272727	0.636364	0.636364	0.454545	0.428571	0.714286	0.571429	0.285714
CONTROL14	CONTROL	F	12	0	5	4	4	3.5	3	0	8	6	6	5	7.5	0	1.25	0.875	0.75	0	1.33333	0.833333	1.25
CONTROL03	CONTROL	M	13	2	1.5	3.5	1.5	1.5	1	1.5	3	6	4.5	4.5	2.5	0.571429	0.428571	0.428571	0.285714	0.25	0.5	0.75	0.416667
